# Supplementary material for: Behavioral, Ventilatory and Thermoregulatory Responses to Hypercapnia and Hypoxia in the Wistar Audiogenic Rat (WAR) Strain
Source: PLoS One. 2016 May 5;11(5):e0154141. doi: 10.1371/journal.pone.0154141 (PMC4858153; doi:10.1371/journal.pone.0154141)
Supplement: S1 Dataset — (XLS) [file pone.0154141.s001.xls]

## Sheet: Plan3
Individual values of body weight of the animals in the WAR group (TABLE 1) and Wistar animals (TABLE 2).
		TABLE 1				TABLE 2
		WAR (n=6)				WISTAR (n=9)
		weight (g)				weight (g)
		R1	132			R1	243
		R2	124			R2	241
		R3	125			R3	232
		R4	101			R4	236
		R5	129			R5	229
		R6	104			R6	248
		M	119.167			R7	227
		DP	13.2577			R8	237
		EPM	5.41243			R9	240
						M	237
						DP	6.81909
						EPM	2.27303

## Sheet: Plan19
TABLE 3: Time-course of temperature body (Individual values of Tb, 0C) changes before, during and after hypoxia (7% O2) in WAR group.
TABLE 4: Peak changes in baseline body temperature (ndividual values of DTb, 0C) 60 min after the establishment of hypoxia (7% O2) in WAR group.
TABLE 3																			TABLE 4
WAR	CONTROL PERIOD				HYPOXIA (7% O2)							RECOVERY PERIOD							Peak change
	-30	-20	-10	-5	5	10	20	30	40	50	60	70	80	90	100	110	120		60 min after hypoxia
R1	36.733	36.733	36.733	36.733	36.733	35.7126	34.0799	33.0595	32	32.1412	31.733	31.9371	32	33.7738	34.7942	35.2024	35.5085		R1	-4.99996
R2	36.167	36.5756	36.6778	36.6778	36.6778	35.5539	34.0214	33.4084	32.6932	32.3867	32.1823	32.0802	32	34.2257	35.1453	35.6561	35.9626		R2	-3.98463
R3	36.5336	36.6353	36.5336	36.6353	36.3302	35.5166	33.7877	32.7707	32.0588	31.652	31.2452	31.0418	31.9571	33.0758	34.0928	34.8047	35.1098		R3	-5.2884
R4	35.72	35.8217	36.0251	36.0251	35.1098	33.686	32.669	31.5503	31.0418	30.4316	30.0248	30.4316	31.0418	32.1605	33.7877	34.2962	34.703		R4	-5.6952
R5	36.6389	36.7403	36.8416	36.943	36.3348	35.4226	34.2063	33.6995	32.7872	32.3818	32.2804	32.2804	33	33.8008	34.7131	35.828	36.1321		R5	-4.35848
R6	35.9602	36.1614	35.9602	36.262	35.759	34.6526	33.3449	32.7413	32	31.9366	31.9366	32.2384	33	33.9484	34.2502	34.6526	34.8537		R6	-4.0236
M	36.2921	36.4445	36.4619	36.546	36.1574	35.0907	33.6849	32.8716	32.0968	31.8216	31.5671	31.6682	32.1665	33.4975	34.4639	35.0733	35.3783		M	-4.72505
DP	0.406466	0.372109	0.377335	0.337612	0.619615	0.782052	0.582983	0.745896	0.626989	0.736119	0.840684	0.756775	0.742121	0.757289	0.50519	0.596491	0.588202		DP	0.708344
EPM	0.165939	0.151913	0.154046	0.137829	0.252957	0.319271	0.238002	0.304511	0.255967	0.300519	0.343208	0.308952	0.30297	0.309162	0.206243	0.243517	0.240132		EPM	0.223998

## Sheet: Plan17
TABLE 5: Time-course of temperature body (Individual values of Tb, 0C) changes before, during and after hypoxia (7% O2) in Wistar group.
TABLE 6: Peak changes in baseline body temperature (ndividual values of D Tb, 0C) 60 min after the establishment of hypoxia (7% O2) in Wistar group.
	TABLE 5																			TABLE 6
	WISTAR	CONTROL PERIOD				HYPOXIA (7% O2)							RECOVERY PERIOD							Peak change
		-30	-20	-10	-5	5	10	20	30	40	50	60	70	80	90	100	110	120		60 min after hypoxia
	R1	36.6123	36.6123	36.7144	35.7952	35.0802	34.5695	33.7524	33.0374	32.1181	32.1181	32.016	32.8331	33.8545	35.0802	35.3866	35.7952	35.8973		R1	-4.5963
	R2	36.764	36.9679	37.0698	37.0698	36.3563	35.5409	34.8273	33.808	33.2984	32.7887	32.6868	32.6868	33.5023	34.5216	35.4389	36.5602	36.8659		R2	-4.0772
	R3	36.3626	36.3626	36.262	35.8596	35.3567	34.8537	34.2502	33.8478	33.4455	33.2443	33.2443	33.1437	33.3449	33.9484	34.4514	35.3567	35.6585		R3	-3.11829
	R4	36.6353	36.6353	36.3302	36.3302	35.3132	34.703	32.9741	32.9741	32.5673	32.0588	31.2452	31.1435	31.9571	32.9741	33.686	34.4996	34.703		R4	-5.3901
	R5	37.1734	37.1734	37.0714	37.0714	36.4593	35.6432	34.7251	34.4191	33.909	33.399	33.093	32.8889	33.909	35.1332	35.9492	36.0513	36.1533		R5	-4.0804
	R6	36.8	37.1	36.8	36.8	35.8	35.3	34.6	34.1	33.7	33.7	33.6	33.6	34.2	34.9	35.3	35.8	36.5		R6	-3.2
	R7	36.9	37.1	37.1	36.7	35.4	34.7	33.6	32.9	32.3	32	31.4	33.6	31.5	34.9	35.3	35.8	36.5		R7	-5.5
	R8	36.6	36.8	36.8	36.9	34.8	34.3	33.9	33.2	32.7	32.3	32.1	32.3	33.4	35.9	36.6	36.6	37.1		R8	-4.5
	R9	36.8	36.8	36.8	36.8	35.8	35.5	34.8	34	33.6	33.3	33.2	33.7	34.6	34.7	36	36.8	36.9		R9	-3.6
	M	36.7095	36.7503	36.6896	36.4252	35.7131	35.0621	34.1058	33.6173	33.0677	32.7218	32.457	32.5392	33.3136	34.3315	34.9824	35.6526	35.8556		M	-4.22914
	DP	0.297258	0.319734	0.388243	0.624271	0.643824	0.495464	0.763334	0.608772	0.716918	0.620498	0.827657	0.797483	0.794327	0.898419	0.904053	0.777803	0.787164		DP	0.859159
	EPM	0.0990861	0.106578	0.129414	0.20809	0.214608	0.165155	0.254445	0.202924	0.238973	0.206833	0.275886	0.265828	0.264776	0.299473	0.301351	0.259268	0.262388		EPM	0.27169

## Sheet: Plan8
TABLE 7: Time-course of temperature body (Individual values of Tb, 0C) changes before, during and after hypercapnia (7% CO2) in Wistar group.
TABLE 8: Peak changes in baseline body temperature (ndividual values of D Tb, 0C) 30 min after the establishment of hypoxia (7% CO2) in Wistar group.
	TABLE 7																			TABLE 8
	WISTAR	CONTROL PERIOD				HYPERCAPNIA (7% CO2)				RECOVERY PERIOD										Peak change
		-30	-20	-10	-5	5	10	20	30	40	50	60	70	80	90	100	110	120		30 min after hypercapnia
	R1	36.2037	36.6123	36.1016	36.1016	36.3059	36.408	36.3059	36.2037	36.7144	36.8166	36.8166	36.9187	37.123	37.123	37.3273	36.7144	36.6123		R1	0
	R2	36.764	36.5602	36.4582	36.5602	36.4582	36.0505	35.9486	36.0505	36.3563	36.8659	36.8659	37.0698	37.2737	36.764	36.5602	36.5602	36.5602		R2	-0.71351
	R3	35.8596	35.6585	35.6585	35.8596	35.9602	35.759	35.2561	35.3567	35.3567	35.6585	35.9602	36.262	36.4632	36.6644	36.262	36.3626	36.4632		R3	-0.50295
	R4	36.6353	36.5336	36.1268	36.1268	36.3302	36.1268	36.0251	36.1268	36.1268	36.1268	36.3302	36.6353	36.6353	36.6353	36.737	36.6353	36.6353		R4	-0.5085
	R5	37.5814	37.2754	37.1734	37.1734	36.9693	36.5613	36.6633	36.5613	36.7653	36.9693	36.9693	36.9693	37.0714	36.7653	36.9693	36.9693	37.0714		R5	-1.0201
	R6	36.6	36.6	36.6	36.7	35.1	35.1	35.2	35.1	35.3	35.2	35.6	35.7	36.1	36.7	36.8	36.7	37		R6	-1.5
	R7	36.5	36.5	36.5	36.2	34.5	33.4	33.4	33.4	33.4	33.8	35.3	36.6	36.7	36.7	36.6	36.6	36.7		R7	-3.1
	R8	36.7	36.1	36.1	36.1	35.4	35.4	35.1	35.1	35.6	35.9	36.2	36.2	36.2	36.3	36.6	36.2	36.1		R8	-1.6
	R9	36.9	36.7	36.8	36.8	35.2	34.8	34.1	34.1	34.5	34.6	35.8	35.9	35.9	36	36.7	36.7	36.7		R9	-2.8
	M	36.6382	36.5044	36.3909	36.4024	35.8026	35.5117	35.3332	35.3332	35.5688	35.7708	36.2047	36.4728	36.6074	36.628	36.7284	36.6046	36.6491		M	-1.30501
	DP	0.473461	0.438261	0.449212	0.427109	0.795552	0.98632	1.05527	1.04748	1.09772	1.08778	0.593692	0.48587	0.484637	0.315452	0.296125	0.220373	0.285514		DP	1.0603
	EPM	0.15782	0.146087	0.149737	0.14237	0.265184	0.328773	0.351757	0.34916	0.365906	0.362594	0.197897	0.161957	0.161546	0.105151	0.0987084	0.0734577	0.0951715		EPM	0.353433
	R* experimento agosto 2011

## Sheet: Plan5
	ATUALIZADO
TABLE 9: Time-course of temperature body (Individual values of Tb, 0C) changes before, during and after hypercapnia (7% CO2) in WAR group.
TABLE 10: Peak changes in baseline body temperature (ndividual values of DTb, 0C) 30 min after the establishment of hypoxia (7% CO2) in Wistar group.
	TABLE 9																			TABLE 10
	WAR	CONTROL PERIOD				HYPERCAPNIA (7% CO2)				RECOVERY PERIOD										Peak change
		-30	-20	-10	-5	5	10	20	30	40	50	60	70	80	90	100	110	120		30 min after hypercapnia
	R1	36.6309	36.6309	36.6309	36.733	36.5289	35.7126	35.1003	35.2024	35.1003	35.6105	36.2228	36.5289	36.5289	36.5289	36.6309	36.6309	36.733		R1	-1.42856
	R2	36.5756	36.4735	36.4735	36.4735	35.7583	35.4518	34.6344	34.2257	33.9192	34.4301	35.0431	35.5539	35.5539	36.0648	36.167	36.2691	36.167		R2	-2.34991
	R3	36.1268	35.6183	36.0251	36.0251	36.0251	35.2115	35.2115	35.1098	36.1268	36.0251	36.2285	36.5336	36.5336	36.6353	36.5336	36.5336	36.5336		R3	-1.017
	R4	36.8047	36.5843	36.2792	36.5843	36.1	36	35	34.9	35.6013	35.0081	35.3132	35.72	35.72	35.72	35.7	35.72	35.72		R4	-1.90469
	R5	36.3348	36.6389	36.8416	36.7403	36.7403	36.6389	35.4226	34.7131	36.2335	36.4362	36.4362	36.7403	36.8416	36.943	36.7	36.7403	36.8416		R5	-1.62176
	R6	35.6585	35.6585	35.8596	35.8596	35.6585	35.3567	34.8537	34.6526	35.4573	35.759	35.8596	35.9602	36.1614	35.9602	36.2	36.1614	35.8596		R6	-1.0059
	M	36.3552	36.2674	36.3517	36.4026	36.1352	35.7286	35.0371	34.8006	35.4064	35.5448	35.8506	36.1728	36.2232	36.3087	36.3219	36.3425	36.3091		M	-1.55464
	DP	0.415862	0.490961	0.370644	0.373771	0.425164	0.526295	0.275743	0.354108	0.842492	0.721964	0.559499	0.492383	0.505409	0.465827	0.376537	0.375133	0.465386		DP	0.522602
	EPM	0.169775	0.200434	0.151315	0.152591	0.173572	0.214859	0.112572	0.144564	0.343946	0.29474	0.228414	0.201015	0.206333	0.190173	0.153721	0.153147	0.189993		EPM	0.213351

## Sheet: Plan15
TABLE 11:Time-course of respiratory frequency ( individual values of fR) changes before, during and after 30 min of hypercapnia (7% CO2) in WAR group.
TABLE 12:Time-course of respiratory frequency ( % of control) changes before, during and after 30 min of hypercapnia (7% CO2) in WAR group.
TABLE 13: Peak changes in baseline respiratory frequency (DfR, % of control, B), 20 min after the beginning of hypercapnia (7% CO2) in WAR group.
TABLE 11								TABLE 12								TABLE 13
WAR		HYPERCAPNIA (7% CO2)						WAR		HYPERCAPNIA (7% CO2)						Peak change
	CONTROL	5	10	20	30	RECOVERY			CONTROL	5	10	20	30	RECOVERY		20 min after hypercapnia
R1	128	139	142	135	128	120		R1	100	108.594	110.938	105.469	100	93.75		R1	5.46875
R2	112	140	133	115	113	94		R2	100	125	118.75	102.679	100.893	83.9286		R2	2.67857
R3	102	126	129	128	119	87		R3	100	123.529	126.471	125.49	116.667	85.2941		R3	25.4902
R4	70	95	76	90	97	109		R4	100	135.714	108.571	128.571	138.571	155.714		R4	28.5714
R5	99		76	103	92	102		R5	100		76.7677	104.04	92.9293	103.03		R5	4.0404
R6	110	76	77	87	81	90		R6	100	69.0909	70	79.0909	73.6364	81.8182		R6	-20.9091
M	103.5	115.2	105.5	109.667	105	100.333		M	100	112.386	101.916	107.557	103.783	100.589		M	7.55671
DP	19.2847	28.4728	32.2289	19.7552	17.8774	12.5645		DP	0	26.0593	23.0784	17.9669	22.025	28.1261		DP	17.9669
EPM	7.87295	12.7334	13.1574	8.06501	7.2984	5.12944		EPM	0	11.6541	9.42172	7.33496	8.99168	11.4824		EPM	7.33496

## Sheet: Plan13
TABLE 14:Time-course of tidal volume ( individual values of VT, absolute values, mL) changes before, during and after 30 min of hypercapnia (7% CO2) in WAR group.
TABLE 15:Time-course of tidal volume ( % of control) changes before, during and after 30 min of hypercapnia (7% CO2) in WAR group.
TABLE 16: Peak changes in baseline tidal volume (DVT, % of control), 20 min after the beginning of hypercapnia (7% CO2) in WAR group.
	TABLE 14								TABLE 15								TABLE 16
	WAR		HYPERCAPNIA (7% CO2)						WAR		HIPERCAPNIA (7% CO2)						Peak change
		CONTROL	5	10	20	30	RECOVERY			CONTROL	5	10	20	30	RECOVERY		20 min after hypercapnia
	R1	1.386	1.8084	2.112	2.11728	2.1384	1.3728		R1	100	130.476	152.381	152.762	154.286	99.0476		R1	52.7619
	R2	1.4756	1.9592	2.0956	2.046	2.0832	1.5128		R2	100	132.773	142.017	138.655	141.176	102.521		R2	38.6555
	R3	1.9	1.6875	1.8375	1.7875	1.9	1.13375		R3	100	88.8158	96.7105	94.0789	100	59.6711		R3	-5.92105
	R4	1.5352	1.6463	1.6665	1.6968	1.6463	1.313		R4	100	107.237	108.553	110.526	107.237	85.5263		R4	10.5263
	R5	1.4577		2.3865	2.0898	1.8963	1.5996		R5	100		163.717	143.363	130.088	109.735		R5	43.3628
	R6	1.3624	2.0176	1.8512	1.9864	2.19232	1.508		R6	100	148.092	135.878	145.802	160.916	110.687		R6	45.8015
	M	1.51948	1.8238	1.99155	1.95396	1.97609	1.40666		M	100	121.479	133.209	130.864	132.284	94.5313		M	30.8645
	DP	0.196609	0.162951	0.257063	0.172331	0.202726	0.16921		DP	0	23.3798	25.7801	23.179	24.728	19.3531		DP	23.179
	EPM	0.0802654	0.0728741	0.104946	0.0703538	0.0827627	0.0690796		EPM	0	10.4558	10.5247	9.4628	10.0952	7.90085		EPM	9.4628

## Sheet: Plan12
TABLE 17:Time-course of minute ventilation ( individual values of VE, absolute values, mL. min-1) changes before, during and after 30 min of hypercapnia (7% CO2) in WAR group.
TABLE 18:Time-course of minute ventilation ( % of control) changes before, during and after 30 min of hypercapnia (7% CO2) in WAR group.
TABLE 19: Peak changes in baseline minute ventilation (DVE, % of control), 20 min after the beginning of hypercapnia (7% CO2) in WAR group.
TABLE 20: Peak changes in baseline minute ventilation (absolute values, mL. min-1), 20 min after the beginning of hypercapnia (7% CO2) in WAR group.
TABLE 17									TABLE 18								TABLE 19			TABLE 20
WAR		HYPERCAPNIA (7% CO2)									HYPERCAPNIA (7% CO2)						Peak change (% control)			Peak change (mL.min-1)
	CONTROL	5	10	20	30	RECOVERY			WAR	CONTROL	5	10	20	30	RECOVERY		20 min after hypercapnia			20 min after hypercapnia
R1	177.408	251.368	299.904	285.833	273.715	164.736			R1	100	141.689	169.048	161.116	154.286	92.8571		R1	61.1161		R1	108.425
R2	165.267	274.288	278.715	235.29	235.402	142.203			R2	100	165.966	168.645	142.369	142.437	86.0444		R2	42.3694		R2	70.0228
R3	196	212.625	237.037	228.8	226.1	98.6363			R3	100	108.482	120.938	116.735	115.357	50.3246		R3	16.7347		R3	32.8
R4	107.464	156.399	126.654	152.712	159.691	143.117			R4	100	145.536	117.857	142.105	148.6	133.177		R4	42.1053		R4	45.248
R5	144.312		181.374	215.249	174.46	163.159			R5	100		125.682	149.155	120.89	113.06		R5	49.1553		R5	70.9371
R6	149.864	153.338	142.542	172.817	177.578	135.72			R6	100	102.318	95.1145	115.316	118.493	90.5621		R6	15.3158		R6	22.9528
M	156.719	209.603	211.038	215.117	207.824	141.262			M	100	132.798	132.881	137.799	133.344	94.3375		M	37.7994		M	58.3976
DP	30.5649	54.6216	71.8965	47.4944	44.2289	24.0105			DP	0	26.7476	29.7778	18.2279	17.0479	27.8617		DP	18.2279		DP	31.2397
EPM	12.4781	24.4275	29.3516	19.3895	18.0564	9.80223			EPM	0	11.9619	12.1567	7.44152	6.95977	11.3745		EPM	7.44152		EPM	12.7535

## Sheet: Plan14
TABLE 21:Time-course of respiratory frequency ( individual values of fR) changes before, during and after 30 min of hypercapnia (7% CO2) in Wistar group.
TABLE 22:Time-course of respiratory frequency ( % of control) changes before, during and after 30 min of hypercapnia (7% CO2) in Wistar group.
TABLE 23: Peak changes in baseline respiratory frequency (DfR, % of control, B), 20 min after the beginning of hypercapnia (7% CO2) in Wistar group.
TABLE 21								TABLE 22								TABLE 23
WISTAR		HYPERCAPNIA (7% CO2)						WISTAR		HYPERCAPNIA (7% CO2)						Peak change
	CONTROL	5	10	20	30	RECOVERY			CONTROL	5	10	20	30	RECOVERY		20 min after hypercapnia
R1	103	133	145	148	136	112		R1	100	129.126	140.777	143.689	132.039	108.738		R1	43.6893
R2	96	141	130	155	150	103		R2	100	146.875	135.417	161.458	156.25	107.292		R2	61.4583
R3	99	141	140	138	136	93		R3	100	142.424	141.414	139.394	137.374	93.9394		R3	39.3939
R4	119	122	154	124	115	107		R4	100	102.521	129.412	104.202	96.6387	89.916		R4	4.20168
R5	127	143	125	120	126	109		R5	100	112.598	98.4252	94.4882	99.2126	85.8268		R5	-5.51181
R6	108	108	121	122	103	89		R6	100	100	112.037	112.963	95.3704	82.4074		R6	12.963
R7	99	118	91	123	105	88		R7	100	119.192	91.9192	124.242	106.061	88.8889		R7	24.2424
R8	102	135	117	105	113	80		R8	100	132.353	114.706	102.941	110.784	78.4314		R8	2.94118
R9	119	137	144	123	114	95		R9	100	115.126	121.008	103.361	95.7983	79.8319		R9	3.36134
M	108	130.889	129.667	128.667	122	97.3333		M	100	122.246	120.568	120.749	114.392	90.5857		M	20.7488
DP	11.0114	12.1392	19.0132	15.4919	15.9531	10.943		DP	0	16.5842	17.8887	22.877	22.1564	11.0457		DP	22.877
EPM	3.67045	4.04641	6.33772	5.16398	5.31769	3.64768		EPM	0	5.52808	5.9629	7.62567	7.38545	3.68192		EPM	7.62567

## Sheet: Plan11
TABLE 24:Time-course of tidal volume ( individual values of VT, absolute values, mL) changes before, during and after 30 min of hypercapnia (7% CO2) in WISTAR group.
TABLE 25:Time-course of tidal volume ( % of control) changes before, during and after 30 min of hypercapnia (7% CO2) in WISTAR group.
TABLE 26: Peak changes in baseline tidal volume (DVT, % of control), 20 min after the beginning of hypercapnia (7% CO2) in WISTAR group.
	TABLE 24								TABLE 25								TABLE 26
	WISTAR		HYPERCAPNIA (7% CO2)						WISTAR		HYPERCAPNIA (7% CO2)						Peak change
		CONTROL	5	10	20	30	RECOVERY			CONTROL	5	10	20	30	RECOVERY		20 min after hypercapnia
	R1	1.49931	2.43	2.6244	2.5758	2.34738	1.7739		R1	100	162.075	175.041	171.799	156.564	118.314		R1	71.799
	R2	1.5906	2.3377	3.0125	2.7715	2.5787	1.96897		R2	100	146.97	189.394	174.242	162.121	123.788		R2	74.2424
	R3	1.6008	2.436	2.8768	2.2504	2.32232	1.97664		R3	100	152.174	179.71	140.58	145.072	123.478		R3	40.5797
	R4	1.7464	3.4928	2.6432	3.0444	3.304	2.0768		R4	100	200	151.351	174.324	189.189	118.919		R4	74.3243
	R5	1.6717	3.5037	3.2976	2.8396	2.7251	1.4656		R5	100	209.589	197.26	169.863	163.014	87.6712		R5	69.863
	R6	1.6863		4.216	4.588	4.4888	3.0256		R6	100		250.015	272.075	266.192	179.422		R6	172.075
	R7	1.3	4.3584	3.8136	3.9498	4.54	2.1565		R7	100	335.262	293.354	303.831	349.231	165.885		R7	203.831
	R8	1.9197	2.7966	3.2943	3.8868	4.266	3.2232		R8	100	145.679	171.605	202.469	222.222	167.901		R8	102.469
	R9	1.584	3.6	3.48	3.528	3.576	2.376		R9	100	227.273	219.697	222.727	225.758	150		R9	122.727
	M	1.62209	3.1194	3.25093	3.27048	3.34981	2.22702		M	100	197.378	203.047	203.546	208.818	137.264		M	103.546
	DP	0.170412	0.728087	0.531882	0.762594	0.911866	0.569451		DP	0	63.8806	44.509	53.5515	66.0796	30.05		DP	53.5515
	EPM	0.0568039	0.257418	0.177294	0.254198	0.303955	0.189817		EPM	0	22.5852	14.8363	17.8505	22.0265	10.0167		EPM	16.9345

[truncated: 7 more sheets: Plan10, Plan9, Plan18, Plan6, Plan7, Plan1, Plan2]
