# Supplementary material for: Behavioral, Ventilatory and Thermoregulatory Responses to Hypercapnia and Hypoxia in the Wistar Audiogenic Rat (WAR) Strain
Source: PLoS One. 2016 May 5;11(5):e0154141. doi: 10.1371/journal.pone.0154141 (PMC4858153; doi:10.1371/journal.pone.0154141)
Supplement: S2 Dataset — (XLS) [file pone.0154141.s002.xls]

## Sheet: Plan15
TABLE 51:Time-course of respiratory frequency ( individual values of fR) changes before, during and after 30 min of hypercapnia (7% CO2) in WAR group.
TABLE 51
WAR		HYPERCAPNIA (7% CO2)
	CONTROL	5	10	20	30	RECOVERY
R1	128	139	142	135	128	120
R2	112	140	133	115	113	94
R3	99	126	129	128	119	87
R4	70	95	76	90	97	109
R5	99		76	103	92	102
R6	110	76	77	87	81	90
M	103	115.2	105.5	109.667	105	100.333
DP	19.3701	28.4728	32.2289	19.7552	17.8774	12.5645
EPM	7.9078	11.624	13.1574	8.06501	7.2984	5.12944

## Sheet: Plan13
TABLE 52:Time-course of tidal volume ( individual values of VT, relative to the body, mL.Kg-1) changes before, during and after 30 min of hypercapnia (7% CO2) in WAR group.
	TABLE 52
	WAR		HYPERCAPNIA (7% CO2)
		CONTROL	5	10	20	30	RECOVERY
	R1	10.5	13.7	16	16.04	16.2	10.4
	R2	11.9	15.8	16.9	16.5	16.8	12.2
	R3	10.2	13.5	14.7	14.3	15.2	9.07
	R4	15.2	16.3	16.5	16.8	16.3	13
	R5	11.3		18.5	16.2	14.7	12.4
	R6	13.1	19.4	17.8	19.1	21.08	14.5
	M	12.0333	15.74	16.7333	16.49	16.7133	11.9283
	DP	1.86726	2.39228	1.34263	1.54861	2.27391	1.92687
	EPM	0.762306	1.06986	0.548128	0.632218	0.92832	0.78664

## Sheet: Plan12
TABLE 53:Time-course of minute ventilation ( individual values of VE, relative to the body, mL.min-1.Kg-1) changes before, during and after 30 min of hypercapnia (7% CO2) in WAR group.
TABLE 54: Peak changes in baseline minute ventilation (relative to the body, mL.min-1.Kg-1), 20 min after the beginning of hypercapnia (7% CO2) in WAR group.
TABLE 53								TABLE 54
WAR		HYPERCAPNIA (7% CO2)						Peak change (mL.min-1.Kg-1)
	CONTROL	5	10	20	30	RECOVERY		20 min after hypercapnia
R1	1352	1910	2272	2165	2082	1248		R1	813
R2	1339	2216	2260	1903	1905	1150		R2	564
R3	1014	1704	1907	1833	1813	789		R3	819
R4	1064	1552	1260	1513	1589	1417		R4	449
R5	1126		1409	1674	1357	1273		R5	548
R6	1442	1478	1372	1667	1707	1310		R6	225
M	1222.83	1772	1746.67	1792.5	1742.17	1197.83		M	569.667
DP	176.878	298.178	459.659	228.263	253.009	218.273		DP	225.936
EPM	72.2101	133.349	187.655	93.1879	103.291	89.1095		EPM	92.238

## Sheet: Plan14
TABLE 55:Time-course of respiratory frequency ( individual values of fR) changes before, during and after 30 min of hypercapnia (7% CO2) in Wistar group.
TABLE 55
WISTAR		HYPERCAPNIA (7% CO2)
	CONTROL	5	10	20	30	RECOVERY
R1	103	133	145	148	136	112
R2	96	141	130	155	150	103
R3	99	141	140	138	136	93
R4	119	122	154	124	115	107
R5	127	143	125	120	126	109
R6	109	108	121	122	103	89
R7	99	118	91	123	105	88
R8	102	135	117	105	113	80
R9	119	137	144	123	114	95
M	108.111	130.889	129.667	128.667	122	97.3333
DP	11.0164	12.1392	19.0132	15.4919	15.9531	10.943
EPM	3.67213	4.04641	6.33772	5.16398	5.31769	3.64768

## Sheet: Plan11
TABLE 56:Time-course of tidal volume ( individual values of VT, relative to the body, mL.Kg-1) changes before, during and after 30 min of hypercapnia (7% CO2) in WISTAR group.
	TABLE 56
	WISTAR		HYPERCAPNIA (7% CO2)
		CONTROL	5	10	20	30	RECOVERY
	R1	6.17	10	10.8	10.6	9.66	7.3
	R2	6.6	9.7	12.5	11.5	10.7	8.17
	R3	6.9	10.5	12.4	9.7	10.01	8.52
	R4	7.4	14.8	11.2	12.9	14	8.8
	R5	7.3	15.3	14.4	12.4	11.9	6.4
	R6	10.8		17	18.5	18.1	12.2
	R7	10.2	19.2	16.8	17.4	20	9.5
	R8	8.1	11.8	13.9	16.4	18	13,6
	R9	6.6	15	14.5	14.7	14.9	9.9
	M	7.78556	13.2875	13.7222	13.7889	14.1411	8.84875
	DP	1.64336	3.33571	2.2208	3.11707	3.86485	1.76175
	EPM	0.547786	1.17935	0.740266	1.03902	1.28828	0.587249

## Sheet: Plan10
TABLE 57:Time-course of minute ventilation ( individual values of VE, relative to the body, mL.min-1.Kg-1) changes before, during and after 30 min of hypercapnia (7% CO2) in WISTAR group.
TABLE 58: Peak changes in baseline minute ventilation (DVE, relative to the body, mL.min-1.Kg-1), 20 min after the beginning of hypercapnia (7% CO2) in WISTAR group.
	TABLE 57								TABLE 58
	WISTAR		HYPERCAPNIA (7% CO2)						Peak change (mL.min-1)
		CONTROL	5	10	20	30	RECOVERY		20 min after hypercapnia
	R1	636	1339	1570	1573	1317	827		R1	937
	R2	641	1377	1635	1789	1611	842		R2	1148
	R3	698	1485	1737	1343	1361	792		R3	645
	R4	882	1816	1733	1606	1610	942		R4	724
	R5	938	2196	1803	1490	1511	703		R5	552
	R6	1048		2058	2259	1868	1265		R6	1211
	R7	1014	2266	1534	2146	2105	836		R7	1132
	R8	828	1597	1629	1728	2041	1093		R8	900
	R9	786	2059	2095	1809	1709	942		R9	1023
	M	830.111	1766.88	1754.89	1749.22	1681.44	915.778		M	919.111
	DP	153.488	371.179	201.204	297.214	278.133	171.4		DP	235.15
	EPM	51.1627	131.231	67.0678	99.0715	92.711	57.1333		EPM	78.3834

## Sheet: Plan9
TABLE 59:Time-course of respiratory frequency ( individual values of fR) changes before, during and after 60 min of hypoxia (7% O2) in WAR group.
	TABLE 59
	WAR		HYPOXIA (7% O2)
		CONTROL	5	10	20	30	40	50	60	RECOVERY
	R1	94	102	102	113	111	115	115	115	94
	R2	101	93	104	105	91	113	111	68	101
	R3	92	91				93	93	88	124
	R4	101	66	69		73	61	75	98	103
	R5	75		75	113	85	90	95	102	90
	R6	110	75	88	87	81	95	79	90	98
	M	95.5	85.4	87.6	104.5	88.2	94.5	94.6667	93.5	101.667
	DP	11.8786	14.5705	15.6621	12.261	14.3248	19.532	16.2193	15.7956	11.9108
	EPM	4.8494	6.51613	7.00428	6.13052	6.40625	7.97392	6.62151	6.44851	4.86256

## Sheet: Plan18
TABLE 60:Time-course of tidal volume ( individual values of VT, relative to the body, mL.Kg-1) changes before, during and 60 min of hypoxia (7% O2) in WAR group.
	TABLE 60
	WAR		HYPOXIA (7% O2)
		CONTROL	5	10	20	30	40	50	60	RECOVERY
	R1	11.8	15.1	15.6	12.9	13.3	13.1	13.8	13.7	11.8
	R2	11.7	19.01	16.1	13.9	18.9	16.1	15.7	22	11.7
	R3	11.9	15.1				13.5	13.6	15.5	11.04
	R4	13.5	20.1	19.5		17.07	20.2	18.07	19.1	18.7
	R5	19.8		18.4	16.4	17.1	16.8	16.8	14.8	11.1
	R6	13.05	19.8	16.1	21.2	23.3	16.7	20.5	17.5	13.5
	M	13.625	17.822	17.14	16.1	17.934	16.0667	16.4117	17.1	12.9733
	DP	3.11412	2.51653	1.70968	3.70495	3.62778	2.58509	2.64	3.0848	2.94338
	EPM	1.27133	1.12543	0.764591	1.85248	1.81389	1.05536	1.07778	1.25936	1.20163

## Sheet: Plan6
TABLE 61:Time-course of minute ventilation ( individual values of VE, relative to the body, mL.min-1.Kg-1) changes before, during and after 60 min of hypoxia (7% O2) in WAR group.
TABLE 62: Peak changes in baseline minute ventilation (DVE, relative to the body, mL.min-1.Kg-1), 20 min after the beginning of hypercapnia (7% CO2) in WAR group.
	TABLE 61											TABLE 62
	WAR		HYPOXIA (7% O2)									Peak change (mL.min-1)
		CONTROL	5	10	20	30	40	50	60	RECOVERY		20 min after hypoxia
	R1	1118	1542	1601	1467	1480	1512	1592	1577	1118		R1	349
	R2	1186	1768	1682	1465	1726	1828	1774	1496	1186		R2	279
	R3	1099	1380				1260	1271	1365	1368		R3
	R4	1370	1327	1348		1426	1232	1355	1876	1930		R4
	R5	1422		1386	1855	1455	1516	1605	1510	1006		R5	433
	R6	1436	1489	1422	1845	1894	1588	1621	1583	1326		R6	409
	M	1271.83	1501.2	1487.8	1658	1596.2	1489.33	1536.33	1567.83	1322.33		M	367.5
	DP	154.946	171.778	145.572	221.742	204.903	221.12	186.95	170.251	326.118		DP	68.7677
	EPM	63.2563	76.8215	65.1018	99.1659	91.6354	90.2717	76.322	69.5046	133.137		EPM	34.3839

## Sheet: Plan7
TABLE 63:Time-course of respiratory frequency ( individual values of fR) changes before, during and after 60 min of hypoxia (7% O2) in WISTAR group.
	TABLE 63
	WISTAR		HYPOXIA (7% O2)
		CONTROL	5	10	20	30	40	50	60	RECOVERY
	R1	104	98	107	121	124	118	114	108	90
	R2	99	108	119	103	112	100	93	92	89
	R3	90	77	88	100	119	133	113	108	95
	R4	90	86	81	86	97	70	81	72	90
	R5	107	93	109	109	122	88	89	102	85
	R6	93	87	122	122	129	132	135	122	83
	R7	90	67	73	74	79	94	90	93	72
	R8	83	100	107	105	89	103	106	99	70
	R9	119		92	94	118	114	119	117	97
	M	97.2222	92.4	100.8	103.8	114.8	101.8	98	96.4	85.6667
	DP	11.1555	11.7601	15.7544	12.7945	10.9407	24.7022	14.7986	15.1261	9.38083
	EPM	3.71849	4.39697	5.67836	5.17234	5.79857	6.89359	5.82168	4.97804	3.12694

[truncated: 2 more sheets: Plan1, Plan2]
